# Supplementary material for: Social Inequalities in Breakfast Consumption among Adolescents in Spain: The DESKcohort Project
Source: Nutrients. 2021 Jul 22;13(8):2500. doi: 10.3390/nu13082500 (PMC8401108; doi:10.3390/nu13082500)
Supplement: Supplementary file 1 [file nutrients-13-02500-s001.zip]

Archive with 1 entries (1 files):
- nutrients-1263367-supplementary.pdf
